# Supplementary material for: Can Health-Enhancing Sporting Programs in Sports Clubs Lead to a Settings-Based Approach? An Exploratory Qualitative Study
Source: Int J Environ Res Public Health. 2021 Jun 4;18(11):6082. doi: 10.3390/ijerph18116082 (PMC8200194; doi:10.3390/ijerph18116082)
Supplement: Supplementary file 1 [file ijerph-18-06082-s001.zip]

Archive with 2 entries (2 files):
- File S1_interview guide sports clubs.pdf
- File S2_activities per level of the sports club.pdf
